# Supplementary material for: Detecting Introgressed Populations in the Iberian Endemic Centaurea podospermifolia through Genome Size
Source: Plants (Basel). 2021 Jul 21;10(8):1492. doi: 10.3390/plants10081492 (PMC8401423; doi:10.3390/plants10081492)
Supplement: Supplementary file 1 [file plants-10-01492-s001.zip]

Archive with 1 entries (1 files):
- plants-1288910-supplementary.pdf
